# Supplementary material for: Machine Learning Methods for Gene Selection in Uveal Melanoma
Source: Int J Mol Sci. 2024 Feb 1;25(3):1796. doi: 10.3390/ijms25031796 (PMC10855534; doi:10.3390/ijms25031796)
Supplement: Supplementary file 1 [file ijms-25-01796-s001.zip]

Archive with 3 entries (3 files):
- ijms-2820766-supplementary S2.xlsx
- ijms-2820766-supplementary.pdf
- Table_S1.xlsx
